# Supplementary material for: Genome-Wide DNA Methylation Patterns of Muscle and Tail-Fat in DairyMeade Sheep and Mongolian Sheep
Source: Animals (Basel). 2022 May 29;12(11):1399. doi: 10.3390/ani12111399 (PMC9179529; doi:10.3390/ani12111399)
Supplement: Supplementary file 1 [file animals-12-01399-s001.zip]

Archive with 3 entries (2 files):
- animals-1685280-supplementary/
- animals-1685280-supplementary/animals-1685280 suplementary Tables.xlsx
- animals-1685280-supplementary/animals-1685280-supplementary Figures.pdf
